# Supplementary material for: New record and dietary ecology of a poorly known frog, Amolopsshihaitaoi Wang, Li, Du, Hou & Yu, 2022 (Amphibia, Anura, Ranidae), from Ha Giang Province, Vietnam
Source: Biodivers Data J. 2023 May 11;11:e104316. doi: 10.3897/BDJ.11.e104316 (PMC10199336; doi:10.3897/BDJ.11.e104316)
Supplement: XML Treatment for Amolops shihaitaoi [file BDJ.11.e104316-treatment1.xml]

<!DOCTYPE tp:taxon-treatment
  PUBLIC "-//TaxonX//DTD Taxonomic Treatment Publishing DTD v0 20100105//EN" "tax-treatment-NSO.dtd">
<tp:taxon-treatment xmlns:tp="http://www.plazi.org/taxpub"><tp:treatment-meta><mixed-citation publication-type="journal"><person-group><name><surname>Siliyavong</surname><given-names>Sonephet</given-names></name><name><surname>Hoang</surname><given-names>Ngoc Van</given-names></name><name><surname>Nguyen</surname><given-names>Tao Thien</given-names></name><name><surname>Nguyen</surname><given-names>Truong</given-names></name><name><surname>Pham</surname><given-names>Anh Van</given-names></name></person-group><article-title>New record and dietary ecology of a poorly known frog, <italic><tp:taxon-name><tp:taxon-name-part taxon-name-part-type="genus" reg="Amolops">Amolops</tp:taxon-name-part><tp:taxon-name-part taxon-name-part-type="species" reg="shihaitaoi">shihaitaoi</tp:taxon-name-part></tp:taxon-name></italic> Wang, Li, Du, Hou &amp; Yu, 2022 (<tp:taxon-name><tp:taxon-name-part taxon-name-part-type="class">Amphibia</tp:taxon-name-part></tp:taxon-name>, <tp:taxon-name><tp:taxon-name-part taxon-name-part-type="order">Anura</tp:taxon-name-part></tp:taxon-name>, <tp:taxon-name><tp:taxon-name-part taxon-name-part-type="family">Ranidae</tp:taxon-name-part></tp:taxon-name>), from Ha Giang Province, Vietnam</article-title><source>Biodivers Data J</source><day>11</day><month>05</month><year>2023</year><volume>11</volume><pub-id pub-id-type="doi">10.3897/BDJ.11.e104316</pub-id></mixed-citation></tp:treatment-meta><tp:nomenclature><tp:taxon-name>
            <object-id xmlns:xlink="http://www.w3.org/1999/xlink" content-type="arpha" xlink:type="simple">96AB542A-0E70-5F73-BC46-014043073680</object-id>
            <tp:taxon-name-part taxon-name-part-type="genus">Amolops</tp:taxon-name-part>
            <tp:taxon-name-part taxon-name-part-type="species">shihaitaoi</tp:taxon-name-part>
            <object-id xmlns:xlink="http://www.w3.org/1999/xlink" xlink:type="simple" object-id-type="Other URL">https://amphibiansoftheworld.amnh.org/Amphibia/Anura/Ranidae/Amolops/Amolops-shihaitaoi</object-id>
          </tp:taxon-name><tp:taxon-authority>Wang, Li, Du, Hou &amp; Yu, 2022</tp:taxon-authority></tp:nomenclature><tp:treatment-sec sec-type="materials"><title>Materials</title><list list-type="alpha-lower" list-content="occurrences"><list-item><p><bold>Type status:</bold> <named-content xmlns:xlink="http://www.w3.org/1999/xlink" content-type="dwc:typeStatus" xlink:type="simple">Other material</named-content>. <bold>Occurrence:</bold> catalogNumber: <named-content xmlns:xlink="http://www.w3.org/1999/xlink" content-type="dwc:catalogNumber" xlink:type="simple">LV 53</named-content>; individualCount: <named-content xmlns:xlink="http://www.w3.org/1999/xlink" content-type="dwc:individualCount" xlink:type="simple">1</named-content>; sex: <named-content xmlns:xlink="http://www.w3.org/1999/xlink" content-type="dwc:sex" xlink:type="simple">male</named-content>; lifeStage: <named-content xmlns:xlink="http://www.w3.org/1999/xlink" content-type="dwc:lifeStage" xlink:type="simple">adult</named-content>; occurrenceID: <named-content xmlns:xlink="http://www.w3.org/1999/xlink" content-type="dwc:occurrenceID" xlink:type="simple">F7C18AED-1D84-568E-ACB1-E231A190C353</named-content>; <bold>Taxon:</bold> scientificNameID: <named-content xmlns:xlink="http://www.w3.org/1999/xlink" content-type="dwc:scientificNameID" xlink:type="simple"><tp:taxon-name><tp:taxon-name-part taxon-name-part-type="genus" reg="Amolops">Amolops</tp:taxon-name-part><tp:taxon-name-part taxon-name-part-type="species" reg="shihaitaoi">shihaitaoi</tp:taxon-name-part></tp:taxon-name></named-content>; scientificName: <named-content xmlns:xlink="http://www.w3.org/1999/xlink" content-type="dwc:scientificName" xlink:type="simple"><italic><tp:taxon-name><tp:taxon-name-part taxon-name-part-type="genus" reg="Amolops">Amolops</tp:taxon-name-part><tp:taxon-name-part taxon-name-part-type="species" reg="shihaitaoi">shihaitaoi</tp:taxon-name-part></tp:taxon-name></italic></named-content>; class: <named-content xmlns:xlink="http://www.w3.org/1999/xlink" content-type="dwc:class" xlink:type="simple"><tp:taxon-name><tp:taxon-name-part taxon-name-part-type="class">Amphibia</tp:taxon-name-part></tp:taxon-name></named-content>; order: <named-content xmlns:xlink="http://www.w3.org/1999/xlink" content-type="dwc:order" xlink:type="simple"><tp:taxon-name><tp:taxon-name-part taxon-name-part-type="order">Anura</tp:taxon-name-part></tp:taxon-name></named-content>; family: <named-content xmlns:xlink="http://www.w3.org/1999/xlink" content-type="dwc:family" xlink:type="simple"><tp:taxon-name><tp:taxon-name-part taxon-name-part-type="family">Ranidae</tp:taxon-name-part></tp:taxon-name></named-content>; genus: <named-content xmlns:xlink="http://www.w3.org/1999/xlink" content-type="dwc:genus" xlink:type="simple"><tp:taxon-name><tp:taxon-name-part taxon-name-part-type="genus">Amolops</tp:taxon-name-part></tp:taxon-name></named-content>; specificEpithet: <named-content xmlns:xlink="http://www.w3.org/1999/xlink" content-type="dwc:specificEpithet" xlink:type="simple"><tp:taxon-name><tp:taxon-name-part taxon-name-part-type="genus" reg="Amolops"/><tp:taxon-name-part taxon-name-part-type="species" reg="shihaitaoi">shihaitaoi</tp:taxon-name-part></tp:taxon-name></named-content>; scientificNameAuthorship: <named-content xmlns:xlink="http://www.w3.org/1999/xlink" content-type="dwc:scientificNameAuthorship" xlink:type="simple">Wang, Li, Du, Hou &amp; Yu, 2022</named-content>; <bold>Location:</bold> country: <named-content xmlns:xlink="http://www.w3.org/1999/xlink" content-type="dwc:country" xlink:type="simple">Vietnam</named-content>; countryCode: <named-content xmlns:xlink="http://www.w3.org/1999/xlink" content-type="dwc:countryCode" xlink:type="simple">VN</named-content>; stateProvince: <named-content xmlns:xlink="http://www.w3.org/1999/xlink" content-type="dwc:stateProvince" xlink:type="simple">Ha Giang</named-content>; county: <named-content xmlns:xlink="http://www.w3.org/1999/xlink" content-type="dwc:county" xlink:type="simple">Ha Giang</named-content>; municipality: <named-content xmlns:xlink="http://www.w3.org/1999/xlink" content-type="dwc:municipality" xlink:type="simple">Phuong Do</named-content>; locality: <named-content xmlns:xlink="http://www.w3.org/1999/xlink" content-type="dwc:locality" xlink:type="simple">near Lung Vai Village</named-content>; verbatimElevation: <named-content xmlns:xlink="http://www.w3.org/1999/xlink" content-type="dwc:verbatimElevation" xlink:type="simple">850 m</named-content>; verbatimLatitude: <named-content xmlns:xlink="http://www.w3.org/1999/xlink" content-type="dwc:verbatimLatitude" xlink:type="simple">22°49'50''N</named-content>; verbatimLongitude: <named-content xmlns:xlink="http://www.w3.org/1999/xlink" content-type="dwc:verbatimLongitude" xlink:type="simple">104°53'51''E</named-content>; verbatimCoordinateSystem: <named-content xmlns:xlink="http://www.w3.org/1999/xlink" content-type="dwc:verbatimCoordinateSystem" xlink:type="simple">WGS84</named-content>; <bold>Event:</bold> eventDate: <named-content xmlns:xlink="http://www.w3.org/1999/xlink" content-type="dwc:eventDate" xlink:type="simple">August 08</named-content>; eventTime: <named-content xmlns:xlink="http://www.w3.org/1999/xlink" content-type="dwc:eventTime" xlink:type="simple">2022</named-content>; eventRemarks: <named-content xmlns:xlink="http://www.w3.org/1999/xlink" content-type="dwc:eventRemarks" xlink:type="simple">collected by N.V. Hoang and S. Silyavong</named-content>; <bold>Record Level:</bold> language: <named-content xmlns:xlink="http://www.w3.org/1999/xlink" content-type="dwc:language" xlink:type="simple">en</named-content>; collectionCode: <named-content xmlns:xlink="http://www.w3.org/1999/xlink" content-type="dwc:collectionCode" xlink:type="simple">Amphibians</named-content>; basisOfRecord: <named-content xmlns:xlink="http://www.w3.org/1999/xlink" content-type="dwc:basisOfRecord" xlink:type="simple">PreservedSpecimen</named-content></p></list-item><list-item><p><bold>Type status:</bold> <named-content xmlns:xlink="http://www.w3.org/1999/xlink" content-type="dwc:typeStatus" xlink:type="simple">Other material</named-content>. <bold>Occurrence:</bold> catalogNumber: <named-content xmlns:xlink="http://www.w3.org/1999/xlink" content-type="dwc:catalogNumber" xlink:type="simple">LV 57</named-content>; individualCount: <named-content xmlns:xlink="http://www.w3.org/1999/xlink" content-type="dwc:individualCount" xlink:type="simple">1</named-content>; sex: <named-content xmlns:xlink="http://www.w3.org/1999/xlink" content-type="dwc:sex" xlink:type="simple">male</named-content>; lifeStage: <named-content xmlns:xlink="http://www.w3.org/1999/xlink" content-type="dwc:lifeStage" xlink:type="simple">adult</named-content>; occurrenceID: <named-content xmlns:xlink="http://www.w3.org/1999/xlink" content-type="dwc:occurrenceID" xlink:type="simple">19DB3F80-2BF4-506C-9B98-59A11463C6B3</named-content>; <bold>Taxon:</bold> scientificNameID: <named-content xmlns:xlink="http://www.w3.org/1999/xlink" content-type="dwc:scientificNameID" xlink:type="simple"><tp:taxon-name><tp:taxon-name-part taxon-name-part-type="genus" reg="Amolops">Amolops</tp:taxon-name-part><tp:taxon-name-part taxon-name-part-type="species" reg="shihaitaoi">shihaitaoi</tp:taxon-name-part></tp:taxon-name></named-content>; scientificName: <named-content xmlns:xlink="http://www.w3.org/1999/xlink" content-type="dwc:scientificName" xlink:type="simple"><italic><tp:taxon-name><tp:taxon-name-part taxon-name-part-type="genus" reg="Amolops">Amolops</tp:taxon-name-part><tp:taxon-name-part taxon-name-part-type="species" reg="shihaitaoi">shihaitaoi</tp:taxon-name-part></tp:taxon-name></italic></named-content>; class: <named-content xmlns:xlink="http://www.w3.org/1999/xlink" content-type="dwc:class" xlink:type="simple"><tp:taxon-name><tp:taxon-name-part taxon-name-part-type="class">Amphibia</tp:taxon-name-part></tp:taxon-name></named-content>; order: <named-content xmlns:xlink="http://www.w3.org/1999/xlink" content-type="dwc:order" xlink:type="simple"><tp:taxon-name><tp:taxon-name-part taxon-name-part-type="order">Anura</tp:taxon-name-part></tp:taxon-name></named-content>; family: <named-content xmlns:xlink="http://www.w3.org/1999/xlink" content-type="dwc:family" xlink:type="simple"><tp:taxon-name><tp:taxon-name-part taxon-name-part-type="family">Ranidae</tp:taxon-name-part></tp:taxon-name></named-content>; genus: <named-content xmlns:xlink="http://www.w3.org/1999/xlink" content-type="dwc:genus" xlink:type="simple"><tp:taxon-name><tp:taxon-name-part taxon-name-part-type="genus">Amolops</tp:taxon-name-part></tp:taxon-name></named-content>; specificEpithet: <named-content xmlns:xlink="http://www.w3.org/1999/xlink" content-type="dwc:specificEpithet" xlink:type="simple"><tp:taxon-name><tp:taxon-name-part taxon-name-part-type="genus" reg="Amolops"/><tp:taxon-name-part taxon-name-part-type="species" reg="shihaitaoi">shihaitaoi</tp:taxon-name-part></tp:taxon-name></named-content>; scientificNameAuthorship: <named-content xmlns:xlink="http://www.w3.org/1999/xlink" content-type="dwc:scientificNameAuthorship" xlink:type="simple">Wang, Li, Du, Hou &amp; Yu, 2023</named-content>; <bold>Location:</bold> country: <named-content xmlns:xlink="http://www.w3.org/1999/xlink" content-type="dwc:country" xlink:type="simple">Vietnam</named-content>; countryCode: <named-content xmlns:xlink="http://www.w3.org/1999/xlink" content-type="dwc:countryCode" xlink:type="simple">VN</named-content>; stateProvince: <named-content xmlns:xlink="http://www.w3.org/1999/xlink" content-type="dwc:stateProvince" xlink:type="simple">Ha Giang</named-content>; county: <named-content xmlns:xlink="http://www.w3.org/1999/xlink" content-type="dwc:county" xlink:type="simple">Ha Giang</named-content>; municipality: <named-content xmlns:xlink="http://www.w3.org/1999/xlink" content-type="dwc:municipality" xlink:type="simple">Phuong Do</named-content>; locality: <named-content xmlns:xlink="http://www.w3.org/1999/xlink" content-type="dwc:locality" xlink:type="simple">near Lung Vai Village</named-content>; verbatimElevation: <named-content xmlns:xlink="http://www.w3.org/1999/xlink" content-type="dwc:verbatimElevation" xlink:type="simple">850 m</named-content>; verbatimLatitude: <named-content xmlns:xlink="http://www.w3.org/1999/xlink" content-type="dwc:verbatimLatitude" xlink:type="simple">22°49'50''N</named-content>; verbatimLongitude: <named-content xmlns:xlink="http://www.w3.org/1999/xlink" content-type="dwc:verbatimLongitude" xlink:type="simple">104°53'51''E</named-content>; verbatimCoordinateSystem: <named-content xmlns:xlink="http://www.w3.org/1999/xlink" content-type="dwc:verbatimCoordinateSystem" xlink:type="simple">WGS84</named-content>; <bold>Event:</bold> eventDate: <named-content xmlns:xlink="http://www.w3.org/1999/xlink" content-type="dwc:eventDate" xlink:type="simple">August 08</named-content>; eventTime: <named-content xmlns:xlink="http://www.w3.org/1999/xlink" content-type="dwc:eventTime" xlink:type="simple">2022</named-content>; eventRemarks: <named-content xmlns:xlink="http://www.w3.org/1999/xlink" content-type="dwc:eventRemarks" xlink:type="simple">collected by N.V. Hoang and S. Silyavong</named-content>; <bold>Record Level:</bold> language: <named-content xmlns:xlink="http://www.w3.org/1999/xlink" content-type="dwc:language" xlink:type="simple">en</named-content>; collectionCode: <named-content xmlns:xlink="http://www.w3.org/1999/xlink" content-type="dwc:collectionCode" xlink:type="simple">Amphibians</named-content>; basisOfRecord: <named-content xmlns:xlink="http://www.w3.org/1999/xlink" content-type="dwc:basisOfRecord" xlink:type="simple">PreservedSpecimen</named-content></p></list-item><list-item><p><bold>Type status:</bold> <named-content xmlns:xlink="http://www.w3.org/1999/xlink" content-type="dwc:typeStatus" xlink:type="simple">Other material</named-content>. <bold>Occurrence:</bold> catalogNumber: <named-content xmlns:xlink="http://www.w3.org/1999/xlink" content-type="dwc:catalogNumber" xlink:type="simple">LV 34</named-content>; individualCount: <named-content xmlns:xlink="http://www.w3.org/1999/xlink" content-type="dwc:individualCount" xlink:type="simple">1</named-content>; sex: <named-content xmlns:xlink="http://www.w3.org/1999/xlink" content-type="dwc:sex" xlink:type="simple">female</named-content>; lifeStage: <named-content xmlns:xlink="http://www.w3.org/1999/xlink" content-type="dwc:lifeStage" xlink:type="simple">adult</named-content>; occurrenceID: <named-content xmlns:xlink="http://www.w3.org/1999/xlink" content-type="dwc:occurrenceID" xlink:type="simple">417C2CA5-B977-522E-A43C-242460636B42</named-content>; <bold>Taxon:</bold> scientificNameID: <named-content xmlns:xlink="http://www.w3.org/1999/xlink" content-type="dwc:scientificNameID" xlink:type="simple"><tp:taxon-name><tp:taxon-name-part taxon-name-part-type="genus" reg="Amolops">Amolops</tp:taxon-name-part><tp:taxon-name-part taxon-name-part-type="species" reg="shihaitaoi">shihaitaoi</tp:taxon-name-part></tp:taxon-name></named-content>; scientificName: <named-content xmlns:xlink="http://www.w3.org/1999/xlink" content-type="dwc:scientificName" xlink:type="simple"><italic><tp:taxon-name><tp:taxon-name-part taxon-name-part-type="genus" reg="Amolops">Amolops</tp:taxon-name-part><tp:taxon-name-part taxon-name-part-type="species" reg="shihaitaoi">shihaitaoi</tp:taxon-name-part></tp:taxon-name></italic></named-content>; class: <named-content xmlns:xlink="http://www.w3.org/1999/xlink" content-type="dwc:class" xlink:type="simple"><tp:taxon-name><tp:taxon-name-part taxon-name-part-type="class">Amphibia</tp:taxon-name-part></tp:taxon-name></named-content>; order: <named-content xmlns:xlink="http://www.w3.org/1999/xlink" content-type="dwc:order" xlink:type="simple"><tp:taxon-name><tp:taxon-name-part taxon-name-part-type="order">Anura</tp:taxon-name-part></tp:taxon-name></named-content>; family: <named-content xmlns:xlink="http://www.w3.org/1999/xlink" content-type="dwc:family" xlink:type="simple"><tp:taxon-name><tp:taxon-name-part taxon-name-part-type="family">Ranidae</tp:taxon-name-part></tp:taxon-name></named-content>; genus: <named-content xmlns:xlink="http://www.w3.org/1999/xlink" content-type="dwc:genus" xlink:type="simple"><tp:taxon-name><tp:taxon-name-part taxon-name-part-type="genus">Amolops</tp:taxon-name-part></tp:taxon-name></named-content>; specificEpithet: <named-content xmlns:xlink="http://www.w3.org/1999/xlink" content-type="dwc:specificEpithet" xlink:type="simple"><tp:taxon-name><tp:taxon-name-part taxon-name-part-type="genus" reg="Amolops"/><tp:taxon-name-part taxon-name-part-type="species" reg="shihaitaoi">shihaitaoi</tp:taxon-name-part></tp:taxon-name></named-content>; scientificNameAuthorship: <named-content xmlns:xlink="http://www.w3.org/1999/xlink" content-type="dwc:scientificNameAuthorship" xlink:type="simple">Wang, Li, Du, Hou &amp; Yu, 2024</named-content>; <bold>Location:</bold> country: <named-content xmlns:xlink="http://www.w3.org/1999/xlink" content-type="dwc:country" xlink:type="simple">Vietnam</named-content>; countryCode: <named-content xmlns:xlink="http://www.w3.org/1999/xlink" content-type="dwc:countryCode" xlink:type="simple">VN</named-content>; stateProvince: <named-content xmlns:xlink="http://www.w3.org/1999/xlink" content-type="dwc:stateProvince" xlink:type="simple">Ha Giang</named-content>; county: <named-content xmlns:xlink="http://www.w3.org/1999/xlink" content-type="dwc:county" xlink:type="simple">Ha Giang</named-content>; municipality: <named-content xmlns:xlink="http://www.w3.org/1999/xlink" content-type="dwc:municipality" xlink:type="simple">Phuong Do</named-content>; locality: <named-content xmlns:xlink="http://www.w3.org/1999/xlink" content-type="dwc:locality" xlink:type="simple">near Lung Vai Village</named-content>; verbatimElevation: <named-content xmlns:xlink="http://www.w3.org/1999/xlink" content-type="dwc:verbatimElevation" xlink:type="simple">850 m</named-content>; verbatimLatitude: <named-content xmlns:xlink="http://www.w3.org/1999/xlink" content-type="dwc:verbatimLatitude" xlink:type="simple">22°49'50''N</named-content>; verbatimLongitude: <named-content xmlns:xlink="http://www.w3.org/1999/xlink" content-type="dwc:verbatimLongitude" xlink:type="simple">104°53'51''E</named-content>; verbatimCoordinateSystem: <named-content xmlns:xlink="http://www.w3.org/1999/xlink" content-type="dwc:verbatimCoordinateSystem" xlink:type="simple">WGS84</named-content>; <bold>Event:</bold> eventDate: <named-content xmlns:xlink="http://www.w3.org/1999/xlink" content-type="dwc:eventDate" xlink:type="simple">August 08</named-content>; eventTime: <named-content xmlns:xlink="http://www.w3.org/1999/xlink" content-type="dwc:eventTime" xlink:type="simple">2022</named-content>; eventRemarks: <named-content xmlns:xlink="http://www.w3.org/1999/xlink" content-type="dwc:eventRemarks" xlink:type="simple">collected by N.V. Hoang and S. Silyavong</named-content>; <bold>Record Level:</bold> language: <named-content xmlns:xlink="http://www.w3.org/1999/xlink" content-type="dwc:language" xlink:type="simple">en</named-content>; collectionCode: <named-content xmlns:xlink="http://www.w3.org/1999/xlink" content-type="dwc:collectionCode" xlink:type="simple">Amphibians</named-content>; basisOfRecord: <named-content xmlns:xlink="http://www.w3.org/1999/xlink" content-type="dwc:basisOfRecord" xlink:type="simple">PreservedSpecimen</named-content></p></list-item><list-item><p><bold>Type status:</bold> <named-content xmlns:xlink="http://www.w3.org/1999/xlink" content-type="dwc:typeStatus" xlink:type="simple">Other material</named-content>. <bold>Occurrence:</bold> catalogNumber: <named-content xmlns:xlink="http://www.w3.org/1999/xlink" content-type="dwc:catalogNumber" xlink:type="simple">LV 59</named-content>; individualCount: <named-content xmlns:xlink="http://www.w3.org/1999/xlink" content-type="dwc:individualCount" xlink:type="simple">1</named-content>; sex: <named-content xmlns:xlink="http://www.w3.org/1999/xlink" content-type="dwc:sex" xlink:type="simple">female</named-content>; lifeStage: <named-content xmlns:xlink="http://www.w3.org/1999/xlink" content-type="dwc:lifeStage" xlink:type="simple">adult</named-content>; occurrenceID: <named-content xmlns:xlink="http://www.w3.org/1999/xlink" content-type="dwc:occurrenceID" xlink:type="simple">A1C87F5B-3270-5C69-9760-39D16CB01387</named-content>; <bold>Taxon:</bold> scientificNameID: <named-content xmlns:xlink="http://www.w3.org/1999/xlink" content-type="dwc:scientificNameID" xlink:type="simple"><tp:taxon-name><tp:taxon-name-part taxon-name-part-type="genus" reg="Amolops">Amolops</tp:taxon-name-part><tp:taxon-name-part taxon-name-part-type="species" reg="shihaitaoi">shihaitaoi</tp:taxon-name-part></tp:taxon-name></named-content>; scientificName: <named-content xmlns:xlink="http://www.w3.org/1999/xlink" content-type="dwc:scientificName" xlink:type="simple"><italic><tp:taxon-name><tp:taxon-name-part taxon-name-part-type="genus" reg="Amolops">Amolops</tp:taxon-name-part><tp:taxon-name-part taxon-name-part-type="species" reg="shihaitaoi">shihaitaoi</tp:taxon-name-part></tp:taxon-name></italic></named-content>; class: <named-content xmlns:xlink="http://www.w3.org/1999/xlink" content-type="dwc:class" xlink:type="simple"><tp:taxon-name><tp:taxon-name-part taxon-name-part-type="class">Amphibia</tp:taxon-name-part></tp:taxon-name></named-content>; order: <named-content xmlns:xlink="http://www.w3.org/1999/xlink" content-type="dwc:order" xlink:type="simple"><tp:taxon-name><tp:taxon-name-part taxon-name-part-type="order">Anura</tp:taxon-name-part></tp:taxon-name></named-content>; family: <named-content xmlns:xlink="http://www.w3.org/1999/xlink" content-type="dwc:family" xlink:type="simple"><tp:taxon-name><tp:taxon-name-part taxon-name-part-type="family">Ranidae</tp:taxon-name-part></tp:taxon-name></named-content>; genus: <named-content xmlns:xlink="http://www.w3.org/1999/xlink" content-type="dwc:genus" xlink:type="simple"><tp:taxon-name><tp:taxon-name-part taxon-name-part-type="genus">Amolops</tp:taxon-name-part></tp:taxon-name></named-content>; specificEpithet: <named-content xmlns:xlink="http://www.w3.org/1999/xlink" content-type="dwc:specificEpithet" xlink:type="simple"><tp:taxon-name><tp:taxon-name-part taxon-name-part-type="genus" reg="Amolops"/><tp:taxon-name-part taxon-name-part-type="species" reg="shihaitaoi">shihaitaoi</tp:taxon-name-part></tp:taxon-name></named-content>; scientificNameAuthorship: <named-content xmlns:xlink="http://www.w3.org/1999/xlink" content-type="dwc:scientificNameAuthorship" xlink:type="simple">Wang, Li, Du, Hou &amp; Yu, 2025</named-content>; <bold>Location:</bold> country: <named-content xmlns:xlink="http://www.w3.org/1999/xlink" content-type="dwc:country" xlink:type="simple">Vietnam</named-content>; countryCode: <named-content xmlns:xlink="http://www.w3.org/1999/xlink" content-type="dwc:countryCode" xlink:type="simple">VN</named-content>; stateProvince: <named-content xmlns:xlink="http://www.w3.org/1999/xlink" content-type="dwc:stateProvince" xlink:type="simple">Ha Giang</named-content>; county: <named-content xmlns:xlink="http://www.w3.org/1999/xlink" content-type="dwc:county" xlink:type="simple">Ha Giang</named-content>; municipality: <named-content xmlns:xlink="http://www.w3.org/1999/xlink" content-type="dwc:municipality" xlink:type="simple">Phuong Do</named-content>; locality: <named-content xmlns:xlink="http://www.w3.org/1999/xlink" content-type="dwc:locality" xlink:type="simple">near Lung Vai Village</named-content>; verbatimElevation: <named-content xmlns:xlink="http://www.w3.org/1999/xlink" content-type="dwc:verbatimElevation" xlink:type="simple">850 m</named-content>; verbatimLatitude: <named-content xmlns:xlink="http://www.w3.org/1999/xlink" content-type="dwc:verbatimLatitude" xlink:type="simple">22°49'50''N</named-content>; verbatimLongitude: <named-content xmlns:xlink="http://www.w3.org/1999/xlink" content-type="dwc:verbatimLongitude" xlink:type="simple">104°53'51''E</named-content>; verbatimCoordinateSystem: <named-content xmlns:xlink="http://www.w3.org/1999/xlink" content-type="dwc:verbatimCoordinateSystem" xlink:type="simple">WGS84</named-content>; <bold>Event:</bold> eventDate: <named-content xmlns:xlink="http://www.w3.org/1999/xlink" content-type="dwc:eventDate" xlink:type="simple">August 08</named-content>; eventTime: <named-content xmlns:xlink="http://www.w3.org/1999/xlink" content-type="dwc:eventTime" xlink:type="simple">2022</named-content>; eventRemarks: <named-content xmlns:xlink="http://www.w3.org/1999/xlink" content-type="dwc:eventRemarks" xlink:type="simple">collected by N.V. Hoang and S. Silyavong</named-content>; <bold>Record Level:</bold> language: <named-content xmlns:xlink="http://www.w3.org/1999/xlink" content-type="dwc:language" xlink:type="simple">en</named-content>; collectionCode: <named-content xmlns:xlink="http://www.w3.org/1999/xlink" content-type="dwc:collectionCode" xlink:type="simple">Amphibians</named-content>; basisOfRecord: <named-content xmlns:xlink="http://www.w3.org/1999/xlink" content-type="dwc:basisOfRecord" xlink:type="simple">PreservedSpecimen</named-content></p></list-item></list></tp:treatment-sec><tp:treatment-sec sec-type="Description"><title>Description</title><p>Morphological characteristics of the specimens from Ha Giang Province, Vietnam, agreed with the description of <xref ref-type="bibr" rid="B9608663">Wang et al. (2022)</xref>: SVL 33.2–33.6 mm in males (n = 2), 42.2–43.8 mm in females (n = 2); head wider than long; snout short, round; nostril lateral, wider than interorbital distance and upper eyelid width; tympanum smaller than half eye diameter; vomerine teeth present; vocal openings absent in males. Forelimb robust; relative finger lengths I &lt; II &lt; IV &lt; III; fingers free of webbing; tips of fingers expanded into discs; circummarginal groove on disc of the first finger present; palmar tubercles two, oval; nuptial pads present in males. Hind-limb long, thigh shorter than tibia; toes fully webbed, tips of toes expanded into discs; inner metatarsal tubercle distinct; tarsal fold and tarsal glands absent; tibiotarsal articulation reaching to snout when limb adpressed along body (see measurements in Table <xref ref-type="table" rid="T9760947">1</xref>). The specimens from Vietnam slightly differ from the type series from China in having spines on nuptial pads not clearly distinct in males and this may be due to the difference in sampling time (in August in Vietnam and in June in China).</p><p>Skin. Dorsal surface rough and granular with denser small translucent, dorsolateral folds absent; temporal and loreal region with small white spines; supratympanic fold present; ventral smooth.</p><p>Colouration in life. Dorsal surface olive-brown with dark brown patches and dark irregular transverse bars on limbs; flanks olive-brown with warts dark or white; ventral surface white, ventral surface of limbs cream (Fig. <xref ref-type="fig" rid="F9608695">2</xref>).</p></tp:treatment-sec><tp:treatment-sec sec-type="Distribution"><title>Distribution</title><p>In Vietnam, this species was previously recorded from Lao Cai, Cao Bang and Vinh Phuc Provinces (<xref ref-type="bibr" rid="B9608663">Wang et al. 2022</xref>). This is the first record of the species in Ha Giang Province. Elsewhere, this species is known from southern China (<xref ref-type="bibr" rid="B9608663">Wang et al. 2022</xref>).</p></tp:treatment-sec><tp:treatment-sec sec-type="Ecology"><title>Ecology</title><p>Specimens of <italic><tp:taxon-name><tp:taxon-name-part taxon-name-part-type="genus" reg="Amolops">A.</tp:taxon-name-part><tp:taxon-name-part taxon-name-part-type="species" reg="shihaitaoi">shihaitaoi</tp:taxon-name-part></tp:taxon-name></italic> were found on the cliff of waterfalls and large rocks in the streams between 20:00 and 23:00 h. The surrounding habitat was evergreen forest of large hardwood and shrub (Fig. <xref ref-type="fig" rid="F9608695">2</xref>).</p></tp:treatment-sec><tp:treatment-sec sec-type="Diet"><title>Diet</title><p>A total of 40 adult individuals (20 males and 20 females) of <italic><tp:taxon-name><tp:taxon-name-part taxon-name-part-type="genus" reg="Amolops">A.</tp:taxon-name-part><tp:taxon-name-part taxon-name-part-type="species" reg="shihaitaoi">shihaitaoi</tp:taxon-name-part></tp:taxon-name></italic> were collected from Ha Giang Province for stomach flushing, of which three frogs (or 7.5%) had empty stomachs. We identified 529 prey items, including 515 items of animals and 14 unidentified items. Males had 190 prey items, while females had 339 prey items.</p><p>The number of prey items per individual ranged 2–40 items (average 14.69 ± 9.19 items). The number of prey items in males ranged 2–40 (average 11.18 ± 8.41 items), while in females, it ranged 4–35 (average 17.84 ± 8.90 items) (Kendall’s tau b: tau = 0.355, P = 0.004) (Table <xref ref-type="table" rid="T9608712">2</xref>).</p><p>Mean prey item length was 5.43 ± 3.99 mm (ranging from 1.00 to 40.00 mm) and mean prey item width was 1.64 ± 1.39 mm (ranging from 1.00 to 40.00 mm) in both sexes.</p><p>Mean prey item length in males was 4.48 ± 3.30 mm (ranging from 1.00 to 30.00 mm) and ranged from 1.00 to 40.00 mm in females (average 5.95 ± 4.24 mm); those were significantly different from each other (<italic>F</italic><sub>1,528</sub> = 1.449, <italic>P</italic> = 0.018) as well as mean prey item width in males being 1.60 ± 1.69 mm (ranging from 0.4 to 10.00 mm) and ranging from 0.40 to 7.00 mm in females (average 1.66 ± 1.19 mm); those were significantly different from each other (<italic>F</italic><sub>1,413</sub> = 2.018, <italic>P</italic> = 0.001).</p><p>The average volume per individual was 242.73 ± 248.19 mm<sup>3</sup> (ranging from 10.71 to 848.06 mm<sup>3</sup>). In which, the average volume per male individual was 140.57 ± 210.38 mm<sup>3</sup> (ranging from 10.71 to 688.21 mm<sup>3</sup>) and 334.16 ± 248.55 mm<sup>3</sup> (ranging from 36.85 to 848.06 mm<sup>3</sup>) in female; those were significantly different from each other (tau = 0.472, <italic>P</italic> &lt; 0.01) (Table <xref ref-type="table" rid="T9608712">2</xref>).</p><p>There was not a positive correlation between the frog SVL and the minimum prey volume (tau = 0.47, P = 0.672) (Fig. <xref ref-type="fig" rid="F9608697">3</xref> A), while there were correlations between the frog SVL and the maximum prey item volume (tau = 0.356, P &lt; 0.01), mean prey item volume (tau = 0.354, P = 0.01) and the total prey volume (tau = 0.351, P &lt; 0.01) (Fig. <xref ref-type="fig" rid="F9608697">3</xref> B-D).</p><p>We identified 35 different categories of prey and other unidentified subjects in the stomachs of <italic><tp:taxon-name><tp:taxon-name-part taxon-name-part-type="genus" reg="Amolops">A.</tp:taxon-name-part><tp:taxon-name-part taxon-name-part-type="species" reg="shihaitaoi">shihaitaoi</tp:taxon-name-part></tp:taxon-name></italic> with insects being the main food component, including 11 orders and other invertebrate groups, namely <tp:taxon-name><tp:taxon-name-part taxon-name-part-type="order">Opiliones</tp:taxon-name-part></tp:taxon-name>, <tp:taxon-name><tp:taxon-name-part taxon-name-part-type="order">Araneae</tp:taxon-name-part></tp:taxon-name>, <tp:taxon-name><tp:taxon-name-part taxon-name-part-type="subphylum">Crustacea</tp:taxon-name-part></tp:taxon-name> and <tp:taxon-name><tp:taxon-name-part taxon-name-part-type="class">Diplopoda</tp:taxon-name-part></tp:taxon-name> (Table <xref ref-type="table" rid="T9608715">3</xref>).</p><p>The most commonly consumed prey items were <tp:taxon-name><tp:taxon-name-part taxon-name-part-type="family">Formicidae</tp:taxon-name-part></tp:taxon-name> (15.12%), followed by <tp:taxon-name><tp:taxon-name-part taxon-name-part-type="family">Acrididae</tp:taxon-name-part></tp:taxon-name> (13.42%), <tp:taxon-name><tp:taxon-name-part taxon-name-part-type="family">Mantidae</tp:taxon-name-part></tp:taxon-name> (9.64%), <tp:taxon-name><tp:taxon-name-part taxon-name-part-type="order">Araneae</tp:taxon-name-part></tp:taxon-name> (9.45%) and other <tp:taxon-name><tp:taxon-name-part taxon-name-part-type="order">Lepidoptera</tp:taxon-name-part></tp:taxon-name> (8.70%). While the most frequently foraged prey group was <tp:taxon-name><tp:taxon-name-part taxon-name-part-type="order">Lepidoptera</tp:taxon-name-part></tp:taxon-name> other (15.28%), followed by <tp:taxon-name><tp:taxon-name-part taxon-name-part-type="family">Formicidae</tp:taxon-name-part></tp:taxon-name> (14.58%), <tp:taxon-name><tp:taxon-name-part taxon-name-part-type="family">Acrididae</tp:taxon-name-part></tp:taxon-name> (11.11%), <tp:taxon-name><tp:taxon-name-part taxon-name-part-type="order">Araneae</tp:taxon-name-part></tp:taxon-name> (8.33%) and <tp:taxon-name><tp:taxon-name-part taxon-name-part-type="family">Mantidae</tp:taxon-name-part></tp:taxon-name> (4.17%). In the comparisons by the IRI, <tp:taxon-name><tp:taxon-name-part taxon-name-part-type="family">Formicidae</tp:taxon-name-part></tp:taxon-name> (11.5%), <tp:taxon-name><tp:taxon-name-part taxon-name-part-type="family">Acrididae</tp:taxon-name-part></tp:taxon-name> (11.0%), other <tp:taxon-name><tp:taxon-name-part taxon-name-part-type="order">Lepidoptera</tp:taxon-name-part></tp:taxon-name> (8.5%), <tp:taxon-name><tp:taxon-name-part taxon-name-part-type="order">Araneae</tp:taxon-name-part></tp:taxon-name> (8.0%) and <tp:taxon-name><tp:taxon-name-part taxon-name-part-type="family">Mantidae</tp:taxon-name-part></tp:taxon-name> (7.1%) were identified as the most important prey groups (Table <xref ref-type="table" rid="T9608715">3</xref>).</p><p>The total dietary breadth of <italic><tp:taxon-name><tp:taxon-name-part taxon-name-part-type="genus" reg="Amolops">A.</tp:taxon-name-part><tp:taxon-name-part taxon-name-part-type="species" reg="shihaitaoi">shihaitaoi</tp:taxon-name-part></tp:taxon-name></italic> from Vietnam was 13.22 (Simpson’s index of diversity) and Shannon’s evenness was 0.82. Adult females (19 prey categories) consumed more diverse prey than adult males (16 prey categories). The diversity index of prey categories of adult males (11.11 with an evenness index of 0.41) was also lower than that of adult females (11.48 with an evenness index of 0.61) (Table <xref ref-type="table" rid="T9760988">4</xref>).</p><p>There was an overlap of more than 65% in the diet of males and females. The trophic spectrum of males consisted of 24 prey categories, the most important groups (with IRI &gt; 6) being <tp:taxon-name><tp:taxon-name-part taxon-name-part-type="order">Araneae</tp:taxon-name-part></tp:taxon-name>, <tp:taxon-name><tp:taxon-name-part taxon-name-part-type="order">Lepidoptera</tp:taxon-name-part></tp:taxon-name>, <tp:taxon-name><tp:taxon-name-part taxon-name-part-type="family">Blattidae</tp:taxon-name-part></tp:taxon-name>, <tp:taxon-name><tp:taxon-name-part taxon-name-part-type="family">Hepialidae</tp:taxon-name-part></tp:taxon-name>, <tp:taxon-name><tp:taxon-name-part taxon-name-part-type="family">Formicidae</tp:taxon-name-part></tp:taxon-name> and <tp:taxon-name><tp:taxon-name-part taxon-name-part-type="family">Acrididae</tp:taxon-name-part></tp:taxon-name>, while the trophic spectrum of females comprised 26 prey categories, with <tp:taxon-name><tp:taxon-name-part taxon-name-part-type="family">Formicidae</tp:taxon-name-part></tp:taxon-name>, <tp:taxon-name><tp:taxon-name-part taxon-name-part-type="family">Acrididae</tp:taxon-name-part></tp:taxon-name>, <tp:taxon-name><tp:taxon-name-part taxon-name-part-type="family">Mantidae</tp:taxon-name-part></tp:taxon-name>, <tp:taxon-name><tp:taxon-name-part taxon-name-part-type="family">Gryllotalpidae</tp:taxon-name-part></tp:taxon-name> and <tp:taxon-name><tp:taxon-name-part taxon-name-part-type="order">Coleoptera</tp:taxon-name-part></tp:taxon-name> being the most important prey categories.</p><p><tp:taxon-name><tp:taxon-name-part taxon-name-part-type="family">Byrrhidae</tp:taxon-name-part></tp:taxon-name>, <tp:taxon-name><tp:taxon-name-part taxon-name-part-type="family">Tenebrionidae</tp:taxon-name-part></tp:taxon-name>, <tp:taxon-name><tp:taxon-name-part taxon-name-part-type="family">Forficulidae</tp:taxon-name-part></tp:taxon-name>, <tp:taxon-name><tp:taxon-name-part taxon-name-part-type="family">Anthomyiidae</tp:taxon-name-part></tp:taxon-name>, <tp:taxon-name><tp:taxon-name-part taxon-name-part-type="family">Mycetophilidae</tp:taxon-name-part></tp:taxon-name>, <tp:taxon-name><tp:taxon-name-part taxon-name-part-type="family">Baetidae</tp:taxon-name-part></tp:taxon-name>, <tp:taxon-name><tp:taxon-name-part taxon-name-part-type="family">Braconidae</tp:taxon-name-part></tp:taxon-name>, <tp:taxon-name><tp:taxon-name-part taxon-name-part-type="family">Noctuidae</tp:taxon-name-part></tp:taxon-name> and <tp:taxon-name><tp:taxon-name-part taxon-name-part-type="family">Leptoceridae</tp:taxon-name-part></tp:taxon-name> were found exclusively in the diet of males, whereas <tp:taxon-name><tp:taxon-name-part taxon-name-part-type="order">Opiliones</tp:taxon-name-part></tp:taxon-name>, <tp:taxon-name><tp:taxon-name-part taxon-name-part-type="subphylum">Crustacea</tp:taxon-name-part></tp:taxon-name>, <tp:taxon-name><tp:taxon-name-part taxon-name-part-type="class">Diplopoda</tp:taxon-name-part></tp:taxon-name>, other <tp:taxon-name><tp:taxon-name-part taxon-name-part-type="order">Hymenoptera</tp:taxon-name-part></tp:taxon-name>, <tp:taxon-name><tp:taxon-name-part taxon-name-part-type="family">Gryllotalpidae</tp:taxon-name-part></tp:taxon-name>, <tp:taxon-name><tp:taxon-name-part taxon-name-part-type="family">Gryllidae</tp:taxon-name-part></tp:taxon-name>, <tp:taxon-name><tp:taxon-name-part taxon-name-part-type="family">Tetrigidae</tp:taxon-name-part></tp:taxon-name>, <tp:taxon-name><tp:taxon-name-part taxon-name-part-type="family">Aleyrodidae</tp:taxon-name-part></tp:taxon-name>, <tp:taxon-name><tp:taxon-name-part taxon-name-part-type="family">Cercopidae</tp:taxon-name-part></tp:taxon-name>, <tp:taxon-name><tp:taxon-name-part taxon-name-part-type="family">Tettigoniidae</tp:taxon-name-part></tp:taxon-name> and <tp:taxon-name><tp:taxon-name-part taxon-name-part-type="order">Orthoptera</tp:taxon-name-part></tp:taxon-name> were found only in the diet of females. Despite these differences, <tp:taxon-name><tp:taxon-name-part taxon-name-part-type="family">Formicidae</tp:taxon-name-part></tp:taxon-name> and <tp:taxon-name><tp:taxon-name-part taxon-name-part-type="family">Acrididae</tp:taxon-name-part></tp:taxon-name> were identified as the most important prey categories for both males and females (Fig. <xref ref-type="fig" rid="F9608707">4</xref>).</p></tp:treatment-sec><tp:treatment-sec><!--Section generated to contain objects referenced in tp:taxon-treatment.--><table-wrap id="T9760947" position="float" orientation="portrait"><label>Table 1.</label><caption><p>Measurements (in mm) of <italic><tp:taxon-name><tp:taxon-name-part taxon-name-part-type="genus" reg="Amolops">Amolops</tp:taxon-name-part><tp:taxon-name-part taxon-name-part-type="species" reg="shihaitaoi">shihaitaoi</tp:taxon-name-part></tp:taxon-name></italic> collected from Ha Giang Province, Vietnam (M: male; F: female)</p></caption><table rules="all" border="0"><tbody><tr><td rowspan="1" colspan="1"/><td rowspan="1" colspan="1">
              <bold>LV 53</bold>
            </td><td rowspan="1" colspan="1">
              <bold>LV57</bold>
            </td><td rowspan="1" colspan="1">
              <bold>LV34</bold>
            </td><td rowspan="1" colspan="1">
              <bold>LV59</bold>
            </td></tr><tr><td rowspan="1" colspan="1">Sex</td><td rowspan="1" colspan="1">M</td><td rowspan="1" colspan="1">M</td><td rowspan="1" colspan="1">F</td><td rowspan="1" colspan="1">F</td></tr><tr><td rowspan="1" colspan="1">SVL</td><td rowspan="1" colspan="1">33.6</td><td rowspan="1" colspan="1">33.2</td><td rowspan="1" colspan="1">42.2</td><td rowspan="1" colspan="1">43.8</td></tr><tr><td rowspan="1" colspan="1">HL</td><td rowspan="1" colspan="1">11.2</td><td rowspan="1" colspan="1">10.8</td><td rowspan="1" colspan="1">14.0</td><td rowspan="1" colspan="1">14.1</td></tr><tr><td rowspan="1" colspan="1">HW</td><td rowspan="1" colspan="1">12.9</td><td rowspan="1" colspan="1">12.4</td><td rowspan="1" colspan="1">15.5</td><td rowspan="1" colspan="1">15.8</td></tr><tr><td rowspan="1" colspan="1">SL</td><td rowspan="1" colspan="1">4.8</td><td rowspan="1" colspan="1">4.4</td><td rowspan="1" colspan="1">5.4</td><td rowspan="1" colspan="1">5.6</td></tr><tr><td rowspan="1" colspan="1">IND</td><td rowspan="1" colspan="1">5.0</td><td rowspan="1" colspan="1">4.6</td><td rowspan="1" colspan="1">5.7</td><td rowspan="1" colspan="1">5.8</td></tr><tr><td rowspan="1" colspan="1">IOD</td><td rowspan="1" colspan="1">2.9</td><td rowspan="1" colspan="1">3</td><td rowspan="1" colspan="1">3.5</td><td rowspan="1" colspan="1">3.6</td></tr><tr><td rowspan="1" colspan="1">UEW</td><td rowspan="1" colspan="1">3.1</td><td rowspan="1" colspan="1">3.2</td><td rowspan="1" colspan="1">4.0</td><td rowspan="1" colspan="1">3.8</td></tr><tr><td rowspan="1" colspan="1">ED</td><td rowspan="1" colspan="1">4.8</td><td rowspan="1" colspan="1">4.8</td><td rowspan="1" colspan="1">5.6</td><td rowspan="1" colspan="1">5.9</td></tr><tr><td rowspan="1" colspan="1">TD</td><td rowspan="1" colspan="1">1.4</td><td rowspan="1" colspan="1">1.5</td><td rowspan="1" colspan="1">1.4</td><td rowspan="1" colspan="1">1.6</td></tr><tr><td rowspan="1" colspan="1">DNE</td><td rowspan="1" colspan="1">2.1</td><td rowspan="1" colspan="1">1.9</td><td rowspan="1" colspan="1">2.5</td><td rowspan="1" colspan="1">2.6</td></tr><tr><td rowspan="1" colspan="1">FHL</td><td rowspan="1" colspan="1">18.5</td><td rowspan="1" colspan="1">17.6</td><td rowspan="1" colspan="1">20.0</td><td rowspan="1" colspan="1">20.5</td></tr><tr><td rowspan="1" colspan="1">TL</td><td rowspan="1" colspan="1">20.5</td><td rowspan="1" colspan="1">19.6</td><td rowspan="1" colspan="1">23.3</td><td rowspan="1" colspan="1">25.1</td></tr><tr><td rowspan="1" colspan="1">TFL</td><td rowspan="1" colspan="1">27.5</td><td rowspan="1" colspan="1">27.3</td><td rowspan="1" colspan="1">31.2</td><td rowspan="1" colspan="1">32.2</td></tr><tr><td rowspan="1" colspan="1">FL</td><td rowspan="1" colspan="1">18.2</td><td rowspan="1" colspan="1">17.7</td><td rowspan="1" colspan="1">21.1</td><td rowspan="1" colspan="1">21.8</td></tr></tbody></table></table-wrap><fig id="F9608695" position="float" orientation="portrait"><object-id xmlns:xlink="http://www.w3.org/1999/xlink" content-type="arpha" xlink:type="simple">8729D00E-03A8-5EF5-8F33-F05C043B024B</object-id><object-id xmlns:xlink="http://www.w3.org/1999/xlink" content-type="doi" xlink:type="simple">10.3897/BDJ.11.e104316.figure2</object-id><label>Figure 2.</label><caption><p>Adult male (Left) and natural habitat (Right) and of <italic><tp:taxon-name><tp:taxon-name-part taxon-name-part-type="genus" reg="Amolops">Amolops</tp:taxon-name-part><tp:taxon-name-part taxon-name-part-type="species" reg="shihaitaoi">shihaitaoi</tp:taxon-name-part></tp:taxon-name></italic> in Ha Giang Province, northern Vietnam.</p></caption><graphic xmlns:xlink="http://www.w3.org/1999/xlink" xlink:href="bdj-11-e104316-g002.jpg" position="float" id="oo_830000.jpg" orientation="portrait" xlink:type="simple"><uri content-type="original_file" xlink:type="simple">https://binary.pensoft.net/fig/830000</uri></graphic></fig><table-wrap id="T9608712" position="float" orientation="portrait"><label>Table 2.</label><caption><p>Summary (Total, Mean, SD and range) of the prey item number (N), width (W), length (L) and volume (V) data for males and females (in mm for W and L; in mm<sup>3</sup> for V).</p></caption><table rules="all" border="0"><tbody><tr><td rowspan="1" colspan="1"/><td rowspan="1" colspan="4">
              <bold>Prey item</bold>
            </td></tr><tr><td rowspan="1" colspan="1"/><td rowspan="1" colspan="2">
              <bold>Male (n = 190)</bold>
            </td><td rowspan="1" colspan="2">
              <bold>Female (n = 339)</bold>
            </td></tr><tr><td rowspan="1" colspan="1">W</td><td rowspan="1" colspan="1">0.40–10.00</td><td rowspan="1" colspan="1">1.60 ± 1.69</td><td rowspan="1" colspan="1">0.40–7.00</td><td rowspan="1" colspan="1">1.66 ± 1.19</td></tr><tr><td rowspan="1" colspan="1">L</td><td rowspan="1" colspan="1">1.00–30.00</td><td rowspan="1" colspan="1">4.48 ± 3.30</td><td rowspan="1" colspan="1">1.00–40.00</td><td rowspan="1" colspan="1">5.95 ± 4.24</td></tr><tr><td rowspan="1" colspan="1">V_total</td><td rowspan="1" colspan="1">10.71–688.21</td><td rowspan="1" colspan="1">140.57 ± 210.38</td><td rowspan="1" colspan="1">36.85–848.06</td><td rowspan="1" colspan="1">334.16 ± 248.55</td></tr><tr><td rowspan="1" colspan="1">V_minimum</td><td rowspan="1" colspan="1">0.13–1.83</td><td rowspan="1" colspan="1">0.62 ± 0.5</td><td rowspan="1" colspan="1">0.21–4.71</td><td rowspan="1" colspan="1">1.03 ± 1.26</td></tr><tr><td rowspan="1" colspan="1">V_maximum</td><td rowspan="1" colspan="1">2.88–392.5</td><td rowspan="1" colspan="1">53.2 ± 94.03</td><td rowspan="1" colspan="1">18.84–564.15</td><td rowspan="1" colspan="1">145.84 ± 146.43</td></tr><tr><td rowspan="1" colspan="1">V_mean</td><td rowspan="1" colspan="1">1.32–98.32</td><td rowspan="1" colspan="1">14.46 ± 24.7</td><td rowspan="1" colspan="1">1.67–74.42</td><td rowspan="1" colspan="1">21.98 ± 17.46</td></tr><tr><td rowspan="1" colspan="1">N</td><td rowspan="1" colspan="1">2.00–40.00</td><td rowspan="1" colspan="1">11.18 ± 8.41</td><td rowspan="1" colspan="1">4.00–35.00</td><td rowspan="1" colspan="1">17.84 ± 8.90</td></tr></tbody></table></table-wrap><fig id="F9608697" position="float" orientation="portrait"><object-id xmlns:xlink="http://www.w3.org/1999/xlink" content-type="arpha" xlink:type="simple">67233929-786B-5B56-97D3-1A3439F698B0</object-id><object-id xmlns:xlink="http://www.w3.org/1999/xlink" content-type="doi" xlink:type="simple">10.3897/BDJ.11.e104316.figure3</object-id><label>Figure 3.</label><caption><p>Relationships between the frog SVL and the minimum (A), maximum (B) and the mean (C) prey item volume and the total prey volume (D). Dots: Males; Open triangles: Females; Vmin = minimum prey item volume (mm<sup>3</sup>); Vmax = maximum prey item volume (mm<sup>3</sup>); Vmean = mean prey item volume (mm<sup>3</sup>); Vtotal = the total prey volume (mm<sup>3</sup>).</p></caption><graphic xmlns:xlink="http://www.w3.org/1999/xlink" xlink:href="bdj-11-e104316-g003.jpg" position="float" id="oo_830001.jpg" orientation="portrait" xlink:type="simple"><uri content-type="original_file" xlink:type="simple">https://binary.pensoft.net/fig/830001</uri></graphic></fig><table-wrap id="T9608715" position="float" orientation="portrait"><label>Table 3.</label><caption><p>Dietary composition (%) of <italic><tp:taxon-name><tp:taxon-name-part taxon-name-part-type="genus" reg="Amolops">Amolops</tp:taxon-name-part><tp:taxon-name-part taxon-name-part-type="species" reg="shihaitaoi">shihaitaoi</tp:taxon-name-part></tp:taxon-name></italic> with regards to frequency of occurrence, numeric proportion, volume proportion and overall importance index of each prey category (n = 529 prey items).</p></caption><table rules="all" border="0"><tbody><tr><td rowspan="1" colspan="1">Prey category</td><td rowspan="1" colspan="1">Frequency</td><td rowspan="1" colspan="1">Numeric proportion</td><td rowspan="1" colspan="1">Volume proportion</td><td rowspan="1" colspan="1">Importance index</td></tr><tr><td rowspan="1" colspan="1">
              <bold>
                <tp:taxon-name><tp:taxon-name-part taxon-name-part-type="order">Opiliones</tp:taxon-name-part></tp:taxon-name>
              </bold>
            </td><td rowspan="1" colspan="1">0.69</td><td rowspan="1" colspan="1">2.84</td><td rowspan="1" colspan="1">0.36</td><td rowspan="1" colspan="1">1.30</td></tr><tr><td rowspan="1" colspan="1">
              <bold>
                <tp:taxon-name><tp:taxon-name-part taxon-name-part-type="order">Araneae</tp:taxon-name-part></tp:taxon-name>
              </bold>
            </td><td rowspan="1" colspan="1">8.33</td><td rowspan="1" colspan="1">9.45</td><td rowspan="1" colspan="1">6.15</td><td rowspan="1" colspan="1">
              <bold>7.98</bold>
            </td></tr><tr><td rowspan="1" colspan="1">
              <bold>
                <tp:taxon-name><tp:taxon-name-part taxon-name-part-type="subphylum">Crustacea</tp:taxon-name-part></tp:taxon-name>
              </bold>
            </td><td rowspan="1" colspan="1">1.39</td><td rowspan="1" colspan="1">0.38</td><td rowspan="1" colspan="1">1.46</td><td rowspan="1" colspan="1">1.08</td></tr><tr><td rowspan="1" colspan="1">
              <bold>
                <tp:taxon-name><tp:taxon-name-part taxon-name-part-type="class">Diplopoda</tp:taxon-name-part></tp:taxon-name>
              </bold>
            </td><td rowspan="1" colspan="1">2.08</td><td rowspan="1" colspan="1">1.32</td><td rowspan="1" colspan="1">0.92</td><td rowspan="1" colspan="1">1.44</td></tr><tr><td rowspan="1" colspan="1">
              <bold>
                <tp:taxon-name><tp:taxon-name-part taxon-name-part-type="order">Blattodea</tp:taxon-name-part></tp:taxon-name>
              </bold>
            </td><td rowspan="1" colspan="1"/><td rowspan="1" colspan="1"/><td rowspan="1" colspan="1"/><td rowspan="1" colspan="1"/></tr><tr><td rowspan="1" colspan="1">
              <tp:taxon-name><tp:taxon-name-part taxon-name-part-type="family">Blaberidae</tp:taxon-name-part></tp:taxon-name>
            </td><td rowspan="1" colspan="1">1.39</td><td rowspan="1" colspan="1">0.95</td><td rowspan="1" colspan="1">1.00</td><td rowspan="1" colspan="1">1.11</td></tr><tr><td rowspan="1" colspan="1">
              <tp:taxon-name><tp:taxon-name-part taxon-name-part-type="family">Blattidae</tp:taxon-name-part></tp:taxon-name>
            </td><td rowspan="1" colspan="1">3.47</td><td rowspan="1" colspan="1">3.59</td><td rowspan="1" colspan="1">7.52</td><td rowspan="1" colspan="1">4.86</td></tr><tr><td rowspan="1" colspan="1">
              <bold>
                <tp:taxon-name><tp:taxon-name-part taxon-name-part-type="order">Coleoptera</tp:taxon-name-part></tp:taxon-name>
              </bold>
            </td><td rowspan="1" colspan="1"/><td rowspan="1" colspan="1"/><td rowspan="1" colspan="1"/><td rowspan="1" colspan="1"/></tr><tr><td rowspan="1" colspan="1">
              <tp:taxon-name><tp:taxon-name-part taxon-name-part-type="family">Brentidae</tp:taxon-name-part></tp:taxon-name>
            </td><td rowspan="1" colspan="1">2.08</td><td rowspan="1" colspan="1">1.51</td><td rowspan="1" colspan="1">0.56</td><td rowspan="1" colspan="1">1.39</td></tr><tr><td rowspan="1" colspan="1">
              <tp:taxon-name><tp:taxon-name-part taxon-name-part-type="family">Byrrhidae</tp:taxon-name-part></tp:taxon-name>
            </td><td rowspan="1" colspan="1">0.69</td><td rowspan="1" colspan="1">0.76</td><td rowspan="1" colspan="1">0.71</td><td rowspan="1" colspan="1">0.72</td></tr><tr><td rowspan="1" colspan="1">
              <tp:taxon-name><tp:taxon-name-part taxon-name-part-type="family">Tenebrionidae</tp:taxon-name-part></tp:taxon-name>
            </td><td rowspan="1" colspan="1">1.39</td><td rowspan="1" colspan="1">0.38</td><td rowspan="1" colspan="1">0.04</td><td rowspan="1" colspan="1">0.60</td></tr><tr><td rowspan="1" colspan="1"><tp:taxon-name><tp:taxon-name-part taxon-name-part-type="order">Coleoptera</tp:taxon-name-part></tp:taxon-name> other</td><td rowspan="1" colspan="1">4.86</td><td rowspan="1" colspan="1">2.84</td><td rowspan="1" colspan="1">9.67</td><td rowspan="1" colspan="1">5.79</td></tr><tr><td rowspan="1" colspan="1">
              <bold>
                <tp:taxon-name><tp:taxon-name-part taxon-name-part-type="order">Dermaptera</tp:taxon-name-part></tp:taxon-name>
              </bold>
            </td><td rowspan="1" colspan="1"/><td rowspan="1" colspan="1"/><td rowspan="1" colspan="1"/><td rowspan="1" colspan="1"/></tr><tr><td rowspan="1" colspan="1">
              <tp:taxon-name><tp:taxon-name-part taxon-name-part-type="family">Forficulidae</tp:taxon-name-part></tp:taxon-name>
            </td><td rowspan="1" colspan="1">0.69</td><td rowspan="1" colspan="1">2.84</td><td rowspan="1" colspan="1">0.32</td><td rowspan="1" colspan="1">1.28</td></tr><tr><td rowspan="1" colspan="1">
              <bold>
                <tp:taxon-name><tp:taxon-name-part taxon-name-part-type="order">Diptera</tp:taxon-name-part></tp:taxon-name>
              </bold>
            </td><td rowspan="1" colspan="1"/><td rowspan="1" colspan="1"/><td rowspan="1" colspan="1"/><td rowspan="1" colspan="1"/></tr><tr><td rowspan="1" colspan="1">
              <tp:taxon-name><tp:taxon-name-part taxon-name-part-type="family">Anthomyiidae</tp:taxon-name-part></tp:taxon-name>
            </td><td rowspan="1" colspan="1">1.39</td><td rowspan="1" colspan="1">0.38</td><td rowspan="1" colspan="1">0.23</td><td rowspan="1" colspan="1">0.66</td></tr><tr><td rowspan="1" colspan="1">
              <tp:taxon-name><tp:taxon-name-part taxon-name-part-type="family">Mycetophilidae</tp:taxon-name-part></tp:taxon-name>
            </td><td rowspan="1" colspan="1">0.69</td><td rowspan="1" colspan="1">0.57</td><td rowspan="1" colspan="1">0.07</td><td rowspan="1" colspan="1">0.44</td></tr><tr><td rowspan="1" colspan="1">
              <bold>
                <tp:taxon-name><tp:taxon-name-part taxon-name-part-type="order">Ephemeroptera</tp:taxon-name-part></tp:taxon-name>
              </bold>
            </td><td rowspan="1" colspan="1"/><td rowspan="1" colspan="1"/><td rowspan="1" colspan="1"/><td rowspan="1" colspan="1"/></tr><tr><td rowspan="1" colspan="1">
              <tp:taxon-name><tp:taxon-name-part taxon-name-part-type="family">Baetidae</tp:taxon-name-part></tp:taxon-name>
            </td><td rowspan="1" colspan="1">0.69</td><td rowspan="1" colspan="1">0.57</td><td rowspan="1" colspan="1">0.35</td><td rowspan="1" colspan="1">0.54</td></tr><tr><td rowspan="1" colspan="1">
              <tp:taxon-name><tp:taxon-name-part taxon-name-part-type="family">Leptophlebiidae</tp:taxon-name-part></tp:taxon-name>
            </td><td rowspan="1" colspan="1">2.08</td><td rowspan="1" colspan="1">2.46</td><td rowspan="1" colspan="1">3.48</td><td rowspan="1" colspan="1">2.67</td></tr><tr><td rowspan="1" colspan="1">
              <bold>
                <tp:taxon-name><tp:taxon-name-part taxon-name-part-type="order">Hemiptera</tp:taxon-name-part></tp:taxon-name>
              </bold>
            </td><td rowspan="1" colspan="1"/><td rowspan="1" colspan="1"/><td rowspan="1" colspan="1"/><td rowspan="1" colspan="1"/></tr><tr><td rowspan="1" colspan="1">
              <tp:taxon-name><tp:taxon-name-part taxon-name-part-type="family">Aleyrodidae</tp:taxon-name-part></tp:taxon-name>
            </td><td rowspan="1" colspan="1">0.69</td><td rowspan="1" colspan="1">1.51</td><td rowspan="1" colspan="1">0.28</td><td rowspan="1" colspan="1">0.83</td></tr><tr><td rowspan="1" colspan="1">
              <tp:taxon-name><tp:taxon-name-part taxon-name-part-type="family">Cercopidae</tp:taxon-name-part></tp:taxon-name>
            </td><td rowspan="1" colspan="1">0.69</td><td rowspan="1" colspan="1">0.57</td><td rowspan="1" colspan="1">0.13</td><td rowspan="1" colspan="1">0.46</td></tr><tr><td rowspan="1" colspan="1"><tp:taxon-name><tp:taxon-name-part taxon-name-part-type="order">Hemiptera</tp:taxon-name-part></tp:taxon-name> other</td><td rowspan="1" colspan="1">1.39</td><td rowspan="1" colspan="1">0.57</td><td rowspan="1" colspan="1">2.82</td><td rowspan="1" colspan="1">1.59</td></tr><tr><td rowspan="1" colspan="1">
              <bold>
                <tp:taxon-name><tp:taxon-name-part taxon-name-part-type="order">Hymenoptera</tp:taxon-name-part></tp:taxon-name>
              </bold>
            </td><td rowspan="1" colspan="1"/><td rowspan="1" colspan="1"/><td rowspan="1" colspan="1"/><td rowspan="1" colspan="1"/></tr><tr><td rowspan="1" colspan="1">
              <tp:taxon-name><tp:taxon-name-part taxon-name-part-type="family">Braconidae</tp:taxon-name-part></tp:taxon-name>
            </td><td rowspan="1" colspan="1">0.69</td><td rowspan="1" colspan="1">0.38</td><td rowspan="1" colspan="1">0.31</td><td rowspan="1" colspan="1">0.46</td></tr><tr><td rowspan="1" colspan="1">
              <tp:taxon-name><tp:taxon-name-part taxon-name-part-type="family">Formicidae</tp:taxon-name-part></tp:taxon-name>
            </td><td rowspan="1" colspan="1">14.58</td><td rowspan="1" colspan="1">15.12</td><td rowspan="1" colspan="1">4.86</td><td rowspan="1" colspan="1">
              <bold>11.52</bold>
            </td></tr><tr><td rowspan="1" colspan="1"><tp:taxon-name><tp:taxon-name-part taxon-name-part-type="order">Hymenoptera</tp:taxon-name-part></tp:taxon-name> other</td><td rowspan="1" colspan="1">1.39</td><td rowspan="1" colspan="1">0.38</td><td rowspan="1" colspan="1">1.10</td><td rowspan="1" colspan="1">0.96</td></tr><tr><td rowspan="1" colspan="1">
              <bold>
                <tp:taxon-name><tp:taxon-name-part taxon-name-part-type="order">Lepidoptera</tp:taxon-name-part></tp:taxon-name>
              </bold>
            </td><td rowspan="1" colspan="1"/><td rowspan="1" colspan="1"/><td rowspan="1" colspan="1"/><td rowspan="1" colspan="1"/></tr><tr><td rowspan="1" colspan="1">
              <tp:taxon-name><tp:taxon-name-part taxon-name-part-type="family">Geometridae</tp:taxon-name-part></tp:taxon-name>
            </td><td rowspan="1" colspan="1">1.39</td><td rowspan="1" colspan="1">0.38</td><td rowspan="1" colspan="1">1.44</td><td rowspan="1" colspan="1">1.07</td></tr><tr><td rowspan="1" colspan="1">
              <tp:taxon-name><tp:taxon-name-part taxon-name-part-type="family">Gracillariidae</tp:taxon-name-part></tp:taxon-name>
            </td><td rowspan="1" colspan="1">2.08</td><td rowspan="1" colspan="1">1.13</td><td rowspan="1" colspan="1">4.78</td><td rowspan="1" colspan="1">2.67</td></tr><tr><td rowspan="1" colspan="1">
              <tp:taxon-name><tp:taxon-name-part taxon-name-part-type="family">Hepialidae</tp:taxon-name-part></tp:taxon-name>
            </td><td rowspan="1" colspan="1">1.39</td><td rowspan="1" colspan="1">0.57</td><td rowspan="1" colspan="1">7.77</td><td rowspan="1" colspan="1">3.24</td></tr><tr><td rowspan="1" colspan="1">
              <tp:taxon-name><tp:taxon-name-part taxon-name-part-type="family">Noctuidae</tp:taxon-name-part></tp:taxon-name>
            </td><td rowspan="1" colspan="1">0.69</td><td rowspan="1" colspan="1">0.95</td><td rowspan="1" colspan="1">0.35</td><td rowspan="1" colspan="1">0.66</td></tr><tr><td rowspan="1" colspan="1"><tp:taxon-name><tp:taxon-name-part taxon-name-part-type="order">Lepidoptera</tp:taxon-name-part></tp:taxon-name> other</td><td rowspan="1" colspan="1">15.28</td><td rowspan="1" colspan="1">8.70</td><td rowspan="1" colspan="1">1.61</td><td rowspan="1" colspan="1">
              <bold>8.53</bold>
            </td></tr><tr><td rowspan="1" colspan="1">
              <bold>
                <tp:taxon-name><tp:taxon-name-part taxon-name-part-type="order">Mantodea</tp:taxon-name-part></tp:taxon-name>
              </bold>
            </td><td rowspan="1" colspan="1"/><td rowspan="1" colspan="1"/><td rowspan="1" colspan="1"/><td rowspan="1" colspan="1"/></tr><tr><td rowspan="1" colspan="1">
              <tp:taxon-name><tp:taxon-name-part taxon-name-part-type="family">Mantidae</tp:taxon-name-part></tp:taxon-name>
            </td><td rowspan="1" colspan="1">4.17</td><td rowspan="1" colspan="1">9.64</td><td rowspan="1" colspan="1">7.55</td><td rowspan="1" colspan="1">7.12</td></tr><tr><td rowspan="1" colspan="1">
              <bold>
                <tp:taxon-name><tp:taxon-name-part taxon-name-part-type="order">Orthoptera</tp:taxon-name-part></tp:taxon-name>
              </bold>
            </td><td rowspan="1" colspan="1"/><td rowspan="1" colspan="1"/><td rowspan="1" colspan="1"/><td rowspan="1" colspan="1"/></tr><tr><td rowspan="1" colspan="1">
              <tp:taxon-name><tp:taxon-name-part taxon-name-part-type="family">Acrididae</tp:taxon-name-part></tp:taxon-name>
            </td><td rowspan="1" colspan="1">11.11</td><td rowspan="1" colspan="1">13.42</td><td rowspan="1" colspan="1">8.59</td><td rowspan="1" colspan="1">
              <bold>11.04</bold>
            </td></tr><tr><td rowspan="1" colspan="1">
              <tp:taxon-name><tp:taxon-name-part taxon-name-part-type="family">Gryllotalpidae</tp:taxon-name-part></tp:taxon-name>
            </td><td rowspan="1" colspan="1">0.69</td><td rowspan="1" colspan="1">4.35</td><td rowspan="1" colspan="1">8.03</td><td rowspan="1" colspan="1">4.36</td></tr><tr><td rowspan="1" colspan="1">
              <tp:taxon-name><tp:taxon-name-part taxon-name-part-type="family">Gryllidae</tp:taxon-name-part></tp:taxon-name>
            </td><td rowspan="1" colspan="1">0.69</td><td rowspan="1" colspan="1">3.59</td><td rowspan="1" colspan="1">4.83</td><td rowspan="1" colspan="1">3.04</td></tr><tr><td rowspan="1" colspan="1">
              <tp:taxon-name><tp:taxon-name-part taxon-name-part-type="family">Tetrigidae</tp:taxon-name-part></tp:taxon-name>
            </td><td rowspan="1" colspan="1">2.08</td><td rowspan="1" colspan="1">3.21</td><td rowspan="1" colspan="1">1.92</td><td rowspan="1" colspan="1">2.40</td></tr><tr><td rowspan="1" colspan="1">
              <tp:taxon-name><tp:taxon-name-part taxon-name-part-type="family">Tettigoniidae</tp:taxon-name-part></tp:taxon-name>
            </td><td rowspan="1" colspan="1">0.69</td><td rowspan="1" colspan="1">1.32</td><td rowspan="1" colspan="1">2.05</td><td rowspan="1" colspan="1">1.36</td></tr><tr><td rowspan="1" colspan="1"><tp:taxon-name><tp:taxon-name-part taxon-name-part-type="order">Orthoptera</tp:taxon-name-part></tp:taxon-name> other</td><td rowspan="1" colspan="1">0.69</td><td rowspan="1" colspan="1">0.19</td><td rowspan="1" colspan="1">2.17</td><td rowspan="1" colspan="1">1.02</td></tr><tr><td rowspan="1" colspan="1">
              <bold>
                <tp:taxon-name><tp:taxon-name-part taxon-name-part-type="order">Trichoptera</tp:taxon-name-part></tp:taxon-name>
              </bold>
            </td><td rowspan="1" colspan="1"/><td rowspan="1" colspan="1"/><td rowspan="1" colspan="1"/><td rowspan="1" colspan="1"/></tr><tr><td rowspan="1" colspan="1">
              <tp:taxon-name><tp:taxon-name-part taxon-name-part-type="family">Leptoceridae</tp:taxon-name-part></tp:taxon-name>
            </td><td rowspan="1" colspan="1">1.39</td><td rowspan="1" colspan="1">0.57</td><td rowspan="1" colspan="1">0.11</td><td rowspan="1" colspan="1">0.69</td></tr><tr><td rowspan="1" colspan="1">
              <bold>Unidentified</bold>
            </td><td rowspan="1" colspan="1">6.25</td><td rowspan="1" colspan="1">2.65</td><td rowspan="1" colspan="1">6.47</td><td rowspan="1" colspan="1">5.12</td></tr></tbody></table></table-wrap><table-wrap id="T9760988" position="float" orientation="portrait"><label>Table 4.</label><caption><p>Simpson’s Index of Diversity and Shannon’s Evenness between sexes in the diet of <italic><tp:taxon-name><tp:taxon-name-part taxon-name-part-type="genus" reg="Amolops">Amolops</tp:taxon-name-part><tp:taxon-name-part taxon-name-part-type="species" reg="shihaitaoi">shihaitaoi</tp:taxon-name-part></tp:taxon-name></italic> from Ha Giang Province, Vietnam.</p></caption><table rules="all" border="0"><tbody><tr><td rowspan="1" colspan="1">
              <bold>Sex</bold>
            </td><td rowspan="1" colspan="1">
              <bold>Simpson’s index 1/<italic>D</italic></bold>
            </td><td rowspan="1" colspan="1">
              <bold>Shannon’s evenness <italic>E</italic></bold>
            </td></tr><tr><td rowspan="1" colspan="1">Males</td><td rowspan="1" colspan="1">11.11</td><td rowspan="1" colspan="1">0.41</td></tr><tr><td rowspan="1" colspan="1">Females</td><td rowspan="1" colspan="1">11.48</td><td rowspan="1" colspan="1">0.61</td></tr><tr><td rowspan="1" colspan="1">Total dietary</td><td rowspan="1" colspan="1">13.22</td><td rowspan="1" colspan="1">0.82</td></tr></tbody></table></table-wrap><fig id="F9608707" position="float" orientation="portrait"><object-id xmlns:xlink="http://www.w3.org/1999/xlink" content-type="arpha" xlink:type="simple">8B47B257-38ED-5118-95A9-E8ADE54BE2D7</object-id><object-id xmlns:xlink="http://www.w3.org/1999/xlink" content-type="doi" xlink:type="simple">10.3897/BDJ.11.e104316.figure4</object-id><label>Figure 4.</label><caption><p>Importance indices (Ix) for prey categories consumed by males (cross) vs. females (black) of <italic><tp:taxon-name><tp:taxon-name-part taxon-name-part-type="genus" reg="Amolops">Amolops</tp:taxon-name-part><tp:taxon-name-part taxon-name-part-type="species" reg="shihaitaoi">shihaitaoi</tp:taxon-name-part></tp:taxon-name></italic> in Vietnam. For: <tp:taxon-name><tp:taxon-name-part taxon-name-part-type="family">Formicidae</tp:taxon-name-part></tp:taxon-name>, Acr: <tp:taxon-name><tp:taxon-name-part taxon-name-part-type="family">Acrididae</tp:taxon-name-part></tp:taxon-name>, Lep: <tp:taxon-name><tp:taxon-name-part taxon-name-part-type="order">Lepidoptera</tp:taxon-name-part></tp:taxon-name> other, Ara: <tp:taxon-name><tp:taxon-name-part taxon-name-part-type="order">Araneae</tp:taxon-name-part></tp:taxon-name>, Uni: Unidentified, Bla: <tp:taxon-name><tp:taxon-name-part taxon-name-part-type="family">Blattidae</tp:taxon-name-part></tp:taxon-name>, Hep: <tp:taxon-name><tp:taxon-name-part taxon-name-part-type="family">Hepialidae</tp:taxon-name-part></tp:taxon-name>, Man: <tp:taxon-name><tp:taxon-name-part taxon-name-part-type="family">Mantidae</tp:taxon-name-part></tp:taxon-name>, Col: <tp:taxon-name><tp:taxon-name-part taxon-name-part-type="order">Coleoptera</tp:taxon-name-part></tp:taxon-name> other, Gra: <tp:taxon-name><tp:taxon-name-part taxon-name-part-type="family">Gracillariidae</tp:taxon-name-part></tp:taxon-name>, Lept: <tp:taxon-name><tp:taxon-name-part taxon-name-part-type="family">Leptophlebiidae</tp:taxon-name-part></tp:taxon-name>, Blab: <tp:taxon-name><tp:taxon-name-part taxon-name-part-type="family">Blaberidae</tp:taxon-name-part></tp:taxon-name>, Bre: <tp:taxon-name><tp:taxon-name-part taxon-name-part-type="family">Brentidae</tp:taxon-name-part></tp:taxon-name>, Hem: <tp:taxon-name><tp:taxon-name-part taxon-name-part-type="order">Hemiptera</tp:taxon-name-part></tp:taxon-name> other, Geo: <tp:taxon-name><tp:taxon-name-part taxon-name-part-type="family">Geometridae</tp:taxon-name-part></tp:taxon-name>, Gry: <tp:taxon-name><tp:taxon-name-part taxon-name-part-type="family">Gryllotalpidae</tp:taxon-name-part></tp:taxon-name>, Gryl: <tp:taxon-name><tp:taxon-name-part taxon-name-part-type="family">Gryllidae</tp:taxon-name-part></tp:taxon-name>, Tetr: <tp:taxon-name><tp:taxon-name-part taxon-name-part-type="family">Tetrigidae</tp:taxon-name-part></tp:taxon-name>, Tet: <tp:taxon-name><tp:taxon-name-part taxon-name-part-type="family">Tettigoniidae</tp:taxon-name-part></tp:taxon-name>, Opi: <tp:taxon-name><tp:taxon-name-part taxon-name-part-type="order">Opiliones</tp:taxon-name-part></tp:taxon-name>, Ort: <tp:taxon-name><tp:taxon-name-part taxon-name-part-type="order">Orthoptera</tp:taxon-name-part></tp:taxon-name> other, Hym: <tp:taxon-name><tp:taxon-name-part taxon-name-part-type="order">Hymenoptera</tp:taxon-name-part></tp:taxon-name> other, Ale: <tp:taxon-name><tp:taxon-name-part taxon-name-part-type="family">Aleyrodidae</tp:taxon-name-part></tp:taxon-name>, Cer: <tp:taxon-name><tp:taxon-name-part taxon-name-part-type="family">Cercopidae</tp:taxon-name-part></tp:taxon-name>, Cru: <tp:taxon-name><tp:taxon-name-part taxon-name-part-type="subphylum">Crustacea</tp:taxon-name-part></tp:taxon-name>, Dip: <tp:taxon-name><tp:taxon-name-part taxon-name-part-type="class">Diplopoda</tp:taxon-name-part></tp:taxon-name>, Byr: <tp:taxon-name><tp:taxon-name-part taxon-name-part-type="family">Byrrhidae</tp:taxon-name-part></tp:taxon-name>, Ten: <tp:taxon-name><tp:taxon-name-part taxon-name-part-type="family">Tenebrionidae</tp:taxon-name-part></tp:taxon-name>, Forf: <tp:taxon-name><tp:taxon-name-part taxon-name-part-type="family">Forficulidae</tp:taxon-name-part></tp:taxon-name>, Ant: <tp:taxon-name><tp:taxon-name-part taxon-name-part-type="family">Anthomyiidae</tp:taxon-name-part></tp:taxon-name>, Myc: <tp:taxon-name><tp:taxon-name-part taxon-name-part-type="family">Mycetophilidae</tp:taxon-name-part></tp:taxon-name>, Bae: <tp:taxon-name><tp:taxon-name-part taxon-name-part-type="family">Baetidae</tp:taxon-name-part></tp:taxon-name>, Brac: <tp:taxon-name><tp:taxon-name-part taxon-name-part-type="family">Braconidae</tp:taxon-name-part></tp:taxon-name>, Noc: <tp:taxon-name><tp:taxon-name-part taxon-name-part-type="family">Noctuidae</tp:taxon-name-part></tp:taxon-name>, Lepto: <tp:taxon-name><tp:taxon-name-part taxon-name-part-type="family">Leptoceridae</tp:taxon-name-part></tp:taxon-name>.</p></caption><graphic xmlns:xlink="http://www.w3.org/1999/xlink" xlink:href="bdj-11-e104316-g004.jpg" position="float" id="oo_830002.jpg" orientation="portrait" xlink:type="simple"><uri content-type="original_file" xlink:type="simple">https://binary.pensoft.net/fig/830002</uri></graphic></fig></tp:treatment-sec><ref-list><ref id="B9608663"><element-citation xmlns:xlink="http://www.w3.org/1999/xlink" publication-type="article" xlink:type="simple"><person-group person-group-type="author"><name name-style="western"><surname>Wang</surname><given-names>J.</given-names></name><name name-style="western"><surname>Li</surname><given-names>J.</given-names></name><name name-style="western"><surname>Du</surname><given-names>L.</given-names></name><name name-style="western"><surname>Hou</surname><given-names>M.</given-names></name><name name-style="western"><surname>Yu</surname><given-names>G.</given-names></name></person-group><year>2022</year><article-title>A cryptic species of the <italic><tp:taxon-name><tp:taxon-name-part taxon-name-part-type="genus" reg="Amolops">Amolops</tp:taxon-name-part><tp:taxon-name-part taxon-name-part-type="species" reg="ricketti">ricketti</tp:taxon-name-part></tp:taxon-name></italic> species group (<tp:taxon-name><tp:taxon-name-part taxon-name-part-type="order">Anura</tp:taxon-name-part></tp:taxon-name>, <tp:taxon-name><tp:taxon-name-part taxon-name-part-type="family">Ranidae</tp:taxon-name-part></tp:taxon-name>) from China-Vietnam border regions</article-title><source>ZooKeys</source><volume>1112</volume><fpage>139</fpage><lpage>159</lpage><pub-id pub-id-type="doi">10.3897/zookeys.1112.82551.</pub-id></element-citation></ref></ref-list></tp:taxon-treatment>
